# Supplementary material for: Cochlear neural functional competence: an integrative transcriptomic module analysis of excitability, plasticity and microenvironmental support programs
Source: Front Cell Neurosci. 2026 Feb 19;20:1776907. doi: 10.3389/fncel.2026.1776907 (PMC12960138; doi:10.3389/fncel.2026.1776907)
Supplement: Supplementary file 1 [file Table_1.XLSX]

## Sheet: Gene_Modules
Module	Gene	Set
Excitability	Gabra6	Full
Excitability	Gria1	Full
Excitability	Gria2	Full
Excitability	Grin2a	Full
Excitability	Grin2c	Full
Excitability	Kcna1	Full
Excitability	Kcnb1	Full
Excitability	Kcnc1	Full
Excitability	Kcnq4	Full
Excitability	Rims1	Full
Excitability	Scn10a	Full
Excitability	Scn8a	Full
Excitability	Scn9a	Full
Excitability	Slc17a7	Full
Excitability	Slc6a1	Full
Excitability	Snap25	Full
Excitability	Syt1	Full
Excitability	Unc13a	Full
Excitability	Gria1	Minimal
Excitability	Grin2a	Minimal
Excitability	Grin2c	Minimal
Excitability	Kcnc1	Minimal
Excitability	Scn8a	Minimal
Excitability	Snap25	Minimal
Injury/Inflammation	Ccl2	Full
Injury/Inflammation	Ccl3	Full
Injury/Inflammation	Ccl4	Full
Injury/Inflammation	Cxcl2	Full
Injury/Inflammation	Hmox1	Full
Injury/Inflammation	Il1b	Full
Injury/Inflammation	Lcn2	Full
Injury/Inflammation	Mmp9	Full
Injury/Inflammation	S100a8	Full
Injury/Inflammation	S100a9	Full
Injury/Inflammation	Socs3	Full
Injury/Inflammation	Tlr2	Full
Injury/Inflammation	Tlr4	Full
Injury/Inflammation	Tnf	Full
Injury/Inflammation	Ccl3	Minimal
Injury/Inflammation	Ccl4	Minimal
Injury/Inflammation	Lcn2	Minimal
Injury/Inflammation	Mmp9	Minimal
Injury/Inflammation	S100a8	Minimal
Injury/Inflammation	S100a9	Minimal
Plasticity	Cdk5	Full
Plasticity	Cdk5r1	Full
Plasticity	Cfl1	Full
Plasticity	Cfl2	Full
Plasticity	Dcx	Full
Plasticity	Gap43	Full
Plasticity	Hmga2	Full
Plasticity	Mapt	Full
Plasticity	Mtap2	Full
Plasticity	Rac1	Full
Plasticity	RhoA	Full
Plasticity	Stmn2	Full
Plasticity	Syt4	Full
Plasticity	Tuba1a	Full
Plasticity	Tubb3	Full
Plasticity	Cdk5	Minimal
Plasticity	Cfl1	Minimal
Plasticity	Cfl2	Minimal
Plasticity	Hmga2	Minimal
Plasticity	Syt4	Minimal
Trophic/Metabolic	Atp6v1h	Full
Trophic/Metabolic	Bdnf	Full
Trophic/Metabolic	Cox4i1	Full
Trophic/Metabolic	Gdnf	Full
Trophic/Metabolic	Gfra1	Full
Trophic/Metabolic	Gfra2	Full
Trophic/Metabolic	Mcl1	Full
Trophic/Metabolic	Ndufs2	Full
Trophic/Metabolic	Ngf	Full
Trophic/Metabolic	Ngfr	Full
Trophic/Metabolic	Ntf3	Full
Trophic/Metabolic	Ntrk2	Full
Trophic/Metabolic	Sdhd	Full
Trophic/Metabolic	Sod2	Full
Trophic/Metabolic	Spp1	Full
Trophic/Metabolic	Atp6v1h	Minimal
Trophic/Metabolic	Bdnf	Minimal
Trophic/Metabolic	Gdnf	Minimal
Trophic/Metabolic	Ntf3	Minimal
Trophic/Metabolic	Ntrk2	Minimal
Trophic/Metabolic	Sdhd	Minimal
Trophic/Metabolic	Spp1	Minimal

## Sheet: FACS_ModuleScores
Unnamed: 0	Excitability_full	Plasticity_full	Trophic/Metabolic_full	Injury/Inflammation_full	Excitability_min	Plasticity_min	Trophic/Metabolic_min	Injury/Inflammation_min	CNFC_full	CNFC_min
HC_E16	0.565678	1.48232	0.3759	-0.999281	0.288109	0.821926	0.501988	-0.799402	1.94086	1.5895
HC_P0	0.0268706	-0.319282	-0.0596021	-0.600687	0.10209	-0.169383	-0.0715393	-0.627585	0.567956	0.658136
HC_P4	0.047853	-0.636699	0.0713647	-0.76571	-0.256071	-0.477269	0.151341	-0.673955	0.884927	0.569225
HC_P7	-0.227347	-0.689608	-0.0956647	-0.598931	-0.00763337	-0.710652	0.315541	-0.724682	0.275919	1.03259
NonHC_E16	-0.557742	0.368656	0.05922	0.0802321	-0.504064	0.607887	-0.362321	-0.107978	-0.578754	-0.758408
NonHC_P0	0.103877	0.0737234	-0.263917	0.626781	0.676236	0.158655	0.0244153	0.403381	-0.78682	0.297271
NonHC_P4	0.0626437	-0.203672	0.022326	1.04951	-0.132664	-0.277698	-0.310676	1.17075	-0.964543	-1.61409
NonHC_P7	-0.0218332	-0.0754372	-0.109627	1.20808	-0.166003	0.0465336	-0.248748	1.35947	-1.33954	-1.77423

## Sheet: Microarray_ModuleScores
Unnamed: 0	Excitability_full	Plasticity_full	Trophic/Metabolic_full	Injury/Inflammation_full	Excitability_min	Plasticity_min	Trophic/Metabolic_min	Injury/Inflammation_min	CNFC_full	CNFC_min
OHC1	0.410448	-0.132384	-0.215252	0.178348	0.150853	-0.418463	-0.497811	0.51163	0.016848	-0.858588
OHC2	0.374448	0.269229	0.357712	-0.173584	0.325914	0.393813	-0.0639277	0.0459579	0.905745	0.216028
OHC3	0.266513	0.240945	0.107524	0.28585	-0.171546	0.0778746	0.0339143	0.319799	0.0881864	-0.457431
OHC4	0.349282	0.17587	-0.727974	1.29033	0.664749	-0.155679	-0.611457	1.25549	-1.66902	-1.20219
IHC1	-0.534131	-0.431154	0.161236	-0.347139	-0.0363764	-0.148816	0.33393	-0.426566	-0.0257558	0.724119
IHC2	-0.358592	-0.115183	0.165799	-0.410985	-0.65974	0.235071	0.254499	-0.671004	0.218192	0.265763
IHC3	-0.507966	-0.00732336	0.150954	-0.82282	-0.273853	0.0161999	0.550852	-1.0353	0.465808	1.3123

## Sheet: NIHL_ModuleEffects
Module	mean_log2FC_NB	geneSet_p_Stouffer_oneSided	n_genes
Excitability	-2.59353	6.8413e-128	12
Plasticity	-0.829655	8.11349e-09	5
Trophic/Metabolic	-0.582324	0.0013858	4
Injury/Inflammation			0

## Sheet: NonHC_CellTypeSignatures
Stage	Neuronal	Supporting	Immune
E16	3.99544	7.0803	2.89363
P0	4.72686	7.53852	3.77948
P4	5.07558	7.93216	5.71541
P7	5.00596	8.355	6.27163

## Sheet: GSE132925_ModuleScores
Sample	CellType	Age	Excitability_min	Plasticity_min	Trophic/Metabolic_min	Injury/Inflammation_min	CNFC_min
Glia_P8_r1	Glia	P8	3.65849	4.54962	5.3226	0	8.98108
Glia_P8_r2	Glia	P8	1.86754	3.00513	3.49719	0	5.36473
Glia_P8_r3	Glia	P8	1.88051	5.90521	4.25065	0	6.13116
SGN_E15.5_r1	SGN	E15.5	5.00908	4.10584	5.97729	1.72036	9.26601
SGN_E15.5_r2	SGN	E15.5	3.89299	5.90495	5.81891	0	9.7119
SGN_E15.5_r3	SGN	E15.5	4.79134	5.63164	5.64831	0	10.4397
SGN_P14_r1	SGN	P14	6.04055	5.6557	6.4718	0	12.5123
SGN_P14_r2	SGN	P14	5.66604	5.12383	6.51168	0	12.1777
SGN_P14_r3	SGN	P14	6.2669	5.76296	6.96691	0	13.2338
SGN_P1_r1	SGN	P1	4.73784	5.62496	6.06102	0.161299	10.6376
SGN_P1_r2	SGN	P1	5.24665	6.02341	6.06875	0	11.3154
SGN_P1_r3	SGN	P1	4.96746	5.73951	6.68623	0	11.6537
SGN_P30_r1	SGN	P30	6.3226	6.5197	6.28235	0.107629	12.4973
SGN_P30_r2	SGN	P30	6.18895	6.3488	6.81954	0	13.0085
SGN_P30_r3	SGN	P30	6.49558	6.18024	6.62334	0	13.1189
SGN_P8_r1	SGN	P8	5.34452	6.07149	6.00362	0.189206	11.1589
SGN_P8_r2	SGN	P8	5.60637	5.75278	6.66993	0	12.2763
SGN_P8_r3	SGN	P8	5.6869	5.7175	6.25538	0	11.9423
HC_P12_r1	HC	P12	2.63287	3.89206	5.75298	0	8.38585
HC_P12_r2	HC	P12	1.88847	4.35879	6.05416	0	7.94263
HC_P12_r3	HC	P12	2.64817	4.15763	5.96007	0	8.60824

## Sheet: GSE132925_24gene_logCPM
Gene	Glia_P8_r1	Glia_P8_r2	Glia_P8_r3	SGN_E15.5_r1	SGN_E15.5_r2	SGN_E15.5_r3	SGN_P14_r1	SGN_P14_r2	SGN_P14_r3	SGN_P1_r1	SGN_P1_r2	SGN_P1_r3	SGN_P30_r1	SGN_P30_r2	SGN_P30_r3	SGN_P8_r1	SGN_P8_r2	SGN_P8_r3	HC_P12_r1	HC_P12_r2	HC_P12_r3
Atp6v1h	5.3226	3.49719	4.25065	6.7898	5.81891	6.391	6.4718	6.51168	6.96691	6.06102	6.06875	6.68623	6.28235	6.81954	6.62334	6.00362	6.66993	6.25538	5.75298	6.05416	5.75479
Lcn2	0.139097	2.46423	2.44271	4.0862	0	0	0.762552	0	0.142088	0.238603	0.213775	0.448934	2.09487	0	0	0.837298	0	0.356747	0	0.233039	0
Bdnf	2.2464	1.81154	1.55039	2.4596	3.20458	1.38599	3.82727	1.84365	2.43264	1.40524	3.13525	2.69499	2.37398	1.88682	1.82836	1.59596	1.86634	2.14944	8.16792	8.09348	7.91483
Snap25	9.18507	6.51359	5.68759	9.04832	8.94687	9.02773	13.015	12.8933	12.9323	10.5149	11.0025	10.4926	13.4562	13.3269	13.4001	12.1945	12.1604	12.1248	7.60138	7.2943	7.29902
Mmp9	0.139097	0	0	1.92353	0	0	0	0.32258	1.35192	1.53028	0.163227	0	1.12434	0	0.711786	1.5413	0.241824	0.0977912	0	0.862434	0
S100a8	0	0	0	1.5172	0	0	0	0	0	0.0839959	0	0	0	0	0	0.224755	0	0	0	0	0
S100a9	0	0	0	3.21769	0	0	0	0	0	0.310106	0	0	0.215258	0	0	0.153657	0	0	0	0	0
Cdk5	4.08679	3.00513	5.90521	4.10584	5.64364	5.63164	5.47672	5.12383	5.76296	5.29675	4.89672	5.05174	5.9451	5.65539	5.76073	5.09635	5.25882	5.57619	3.89206	4.35879	4.15763
Spp1	5.92763	4.54476	4.34267	7.90549	6.92426	7.18055	9.67258	9.95557	10.4828	9.24449	9.74794	9.44705	10.2461	10.4195	10.7314	8.90989	9.45625	9.40186	10.6548	10.576	10.4464
Ntf3	0	0	0.254469	0	0	0	1.28195	0.808752	0.271429	0	1.28538	0.125992	0	0.13503	0.399352	0	0.165633	0	1.92056	2.90427	1.74114
Kcnc1	6.77549	3.14815	2.58864	6.39415	6.21378	7.058	9.08744	8.91439	9.24136	7.26277	7.60806	7.28119	9.36881	9.61473	9.4011	8.33796	8.47128	8.34017	2.6424	1.33304	2.6931
Sdhd	5.76261	7.36923	4.82247	5.97729	6.01143	5.64831	6.83565	7.31574	7.27814	6.64526	7.03706	7.26073	6.96651	7.46896	7.36564	6.99393	7.33998	7.41996	5.66719	5.40705	5.96007
Hmga2	1.54749	0	1.55039	1.11368	2.53685	0	0.107537	0	0.271429	1.07661	0.309849	0.125992	0.0753783	1.1226	0	1.36368	1.31632	1.13243	0.218924	0	0
Gria1	0	0	0	1.66572	1.3791	0	2.37266	0	0	0.378233	0.262611	0	1.15941	0	0.110669	0.0788734	0	0	0	0	1.19098
Ccl3	0	0	0	0	3.83142	0.157369	0	0	0	0	0	0	0	0	0	0	0	0	0	0	0
Ccl4	0	0	0	0	0.279145	0	0	0	0	0	0	0	0	0	0	0	0	0	0	0	0
Grin2c	0.541484	0.586918	1.17238	1.80038	0.146313	2.44286	2.99365	2.41769	3.29243	1.05596	2.02665	2.65374	3.27638	2.76316	3.59006	2.35109	2.74147	3.03364	2.62334	2.44391	2.60324
Cfl2	7.0666	6.33221	6.53184	6.55281	6.30229	6.69772	7.25217	7.60656	7.73205	7.15584	7.79915	7.77789	7.15477	7.41192	7.14	7.35868	7.86476	7.70311	5.5883	5.48441	5.06468
Ntrk2	7.56384	7.0328	6.32351	8.77642	8.40394	9.13956	8.66811	8.33342	8.73813	9.35784	9.05416	9.11831	8.9082	8.95146	8.86819	8.54106	8.68135	8.65917	6.78634	6.88036	7.14263
Gdnf	0	0	0.254469	0	0	0	2.51618	1.17174	0.499787	1.35541	2.43089	0.241859	0.342767	0.913065	1.3755	2.03232	0.840585	1.24343	2.67978	3.41169	3.79561
Scn8a	7.01391	4.42062	3.05833	7.1402	6.18761	6.42042	9.16193	9.52141	9.24776	6.9481	7.51002	7.61484	9.42697	9.87955	9.59435	8.54834	8.70562	8.85226	6.15081	6.23628	6.25382
Grin2a	0.490428	0	0	3.62401	1.59837	3.16227	0.624535	0	0	2.52757	2.98328	2.63266	0.280421	0.258496	0.908442	1.64862	1.36824	2.12645	0	0	0
Syt4	4.54962	0.586918	0.825042	4.00485	5.90495	2.5318	5.6557	4.90402	5.42699	5.62496	6.02341	5.73951	6.5197	6.3488	6.18024	6.07149	5.75278	5.7175	2.75174	1.07744	1.15529
Cfl1	8.05299	8.34123	7.41899	8.14302	8.84121	7.86669	8.14978	8.54998	8.5116	8.45835	8.5565	8.18948	8.61348	8.176	8.50323	8.59437	7.97664	8.81107	5.97968	5.772	5.5553

## Sheet: MinimalGene_EnsemblMapping
GeneSymbol	EnsemblID	Correlation
Atp6v1h	ENSMUSG00000033793.12	1
Lcn2	ENSMUSG00000026822.14	1
Bdnf	ENSMUSG00000048482.14	1
Snap25	ENSMUSG00000027273.13	1
Mmp9	ENSMUSG00000017737.2	1
S100a8	ENSMUSG00000056054.9	1
S100a9	ENSMUSG00000056071.12	1
Cdk5	ENSMUSG00000028969.10	1
Spp1	ENSMUSG00000029304.14	1
Ntf3	ENSMUSG00000049107.13	1
Kcnc1	ENSMUSG00000058975.7	1
Sdhd	ENSMUSG00000000171.5	1
Hmga2	ENSMUSG00000056758.14	1
Gria1	ENSMUSG00000020524.16	1
Ccl3	ENSMUSG00000000982.5	1
Ccl4	ENSMUSG00000036172.17	1
Grin2c	ENSMUSG00000020734.13	1
Cfl2	ENSMUSG00000062929.8	1
Ntrk2	ENSMUSG00000055254.15	1
Gdnf	ENSMUSG00000022144.3	1
Scn8a	ENSMUSG00000023033.14	1
Grin2a	ENSMUSG00000059003.12	1
Syt4	ENSMUSG00000024261.5	1
Cfl1	ENSMUSG00000056201.7	1

## Sheet: GSE132925_SGN_PCA
Sample	Age	Age_num	PC1	CNFC	Excitability	Trophic/Metabolic	Injury/Inflammation	Plasticity
SGN_E15.5_r1	E15.5	-15.5	-109.391	9.26601	5.00908	5.97729	1.72036	4.10584
SGN_E15.5_r2	E15.5	-15.5	-92.7827	9.7119	3.89299	5.81891	0	5.90495
SGN_E15.5_r3	E15.5	-15.5	-114.248	10.4397	4.79134	5.64831	0	5.63164
SGN_P1_r1	P1	1	-57.0657	10.6376	4.73784	6.06102	0.161299	5.62496
SGN_P1_r2	P1	1	-31.5732	11.3154	5.24665	6.06875	0	6.02341
SGN_P1_r3	P1	1	-42.2296	11.6537	4.96746	6.68623	0	5.73951
SGN_P8_r1	P8	8	10.9818	11.1589	5.34452	6.00362	0.189206	6.07149
SGN_P8_r2	P8	8	27.6062	12.2763	5.60637	6.66993	0	5.75278
SGN_P8_r3	P8	8	29.801	11.9423	5.6869	6.25538	0	5.7175
SGN_P14_r1	P14	14	41.1984	12.5123	6.04055	6.4718	0	5.6557
SGN_P14_r2	P14	14	64.3449	12.1777	5.66604	6.51168	0	5.12383
SGN_P14_r3	P14	14	65.0459	13.2338	6.2669	6.96691	0	5.76296
SGN_P30_r1	P30	30	57.0874	12.4973	6.3226	6.28235	0.107629	6.5197
SGN_P30_r2	P30	30	68.7026	13.0085	6.18895	6.81954	0	6.3488
SGN_P30_r3	P30	30	82.5222	13.1189	6.49558	6.62334	0	6.18024

## Sheet: CNFC_Weight_Sensitivity
Unnamed: 0	Unnamed: 1
Metric	Value
Pearson r (CNFC vs PC1)	0.93471
Pearson r (Equal vs Weighted CNFC)	0.968007

[truncated: 7 more sheets: Scoring_Sensitivity, NIHL_DE_NB, GSE312646_ModuleScores, GSE312646_OverlapGene_log2FC, GSE194063_ModuleScores, GSE194063_ModuleGene_log2FC, GSE194063_CNFC_LM]
